# Supplementary material for: Novel Optical Criteria and Mechanisms of Critical Decline in Liver Regenerative Potential
Source: Cells. 2024 Dec 5;13(23):2015. doi: 10.3390/cells13232015 (PMC11639982; doi:10.3390/cells13232015)
Supplement: Supplementary file 1 [file cells-13-02015-s001.zip]

Archive with 1 entries (1 files):
- cells-3263858-supplementary.pdf
